# Supplementary material for: Species Diversity and Geographical Distribution of Poultry Ascaridids: A Scoping Review
Source: J Parasitol Res. 2026 May 15;2026:2396097. doi: 10.1155/japr/2396097 (PMC13179451; doi:10.1155/japr/2396097)
Supplement: Supplementary file 1 — Supporting Information 1 Table S1: Members of the Ascarididae family (nematodes) infecting poultry worldwide, their hosts, and prevalence including countries where these nematodes were originally reported. [file JAPR-2026-2396097-s002.xlsx]

## Sheet: Supp_Tab1
Supplementary Table S1 Members of the Ascarididae family (Nematodes) infecting poultry worldwide, their hosts, and prevalence including countries where these nematodes were originally reported
Genera	Species	Host animals (species names in parenthesis)	Continent, Country	Full Address (Nation, Region, State or Province, District, County or village, ward number) where Ascarids infected poultry	Sample size of host animals	Prevalence (percent)	References
Ascaridia	galli	Chicken	Africa, Ghana	Ghana, Northern Region, Kumbungu, Savelugu, and Tolon Districts	86	37.21	(Anane 2021)
Heterakis	spp.	Chicken	Africa, Ghana	Ghana, Northern Region, Kumbungu, Savelugu, and Tolon Districts	86	20.93	(Anane 2021)
Ascaridia	galli	Chicken	Africa, Tanzania	Tanzania, Morogoro Region	600	30.3	(Permin et al. 1997)
Heterakis	gallinarum	Chicken	Africa, Tanzania	Tanzania, Morogoro Region	600	11.85	(Permin et al. 1997)
Heterakis	isolonche	Chicken	Africa, Tanzania	Tanzania, Morogoro Region	600	11.85	(Permin et al. 1997)
Heterakis	dispar	Chicken	Africa, Tanzania	Tanzania, Morogoro Region	600	16	(Permin et al. 1997)
Ascaridia	galli	Chicken (Gallus domesticus) Ducks (Anas platyrhynchos domesticus) Turkeys (Meleagris gallopavo)	South America, Columbia	Columbia, Department of Sucre, Savanna subregion	860	18.4	(Montes-Vergara et al. 2021)
Heterakis	gallinarum	Chicken (Gallus domesticus) Ducks (Anas platyrhynchos domesticus) Turkeys (Meleagris gallopavo)	South America, Columbia	Columbia, Department of Sucre, Savanna subregion	860	59.4	(Montes-Vergara et al. 2021)
Ascaridia	galli	Chicken	Europe, England	England, Southern half	356	40	(Norton 1964)
Heterakis	gallinarum	Chicken	Europe, England	England, Southern half	356	77	(Norton 1964)
Ascaridia	galli	Chicken	Africa, Nigeria	Nigeria, Nasarawa State, Lafia Ultra-Modern Market, Lafia	100	29.2	(Ombugadu et al. 2021)
Ascaridia	galli	Chicken	Asia, India	India, Bihar, Darbhanga region (North Bihar)	315	28.89	(Sahu and Sinha 2016)
Heterakis	gallinarum	Chicken	Asia, India	India, Bihar, Darbhanga region (North Bihar)	315	7.93	(Sahu and Sinha 2016)
Ascaridia	galli	Chicken	Africa, Uganda	Uganda, Kampala	784	28.23	(Ssenyonga 1982)
Heterakis	gallinarum	Chicken	Africa, Uganda	Uganda, Kampala	784	40.9	(Ssenyonga 1982)
Ascaridia	galli	Chicken	Europe, Turkey	Turkey, western Afyonkarahisar region	100	21	(Kose 2009)
Heterakis	gallinarum	Chicken	Europe, Turkey	Turkey, western Afyonkarahisar region	100	28	(Kose 2009)
Ascaridia	spp.	Pigeons	Asia, Iraq	Iraq, Baghdad city	160	15.62	(Faraj and Al-Amery 2020)
Ascaridia	galli	Chicken	Europe, Russia	Russia, Novosibirsk region, (Suzunsky, Toguchinsky, Cherepanovky) districts	360	19.2	(Efremova and Zubareva 2019)
Heterakis	gallinarum	Chicken	Europe, Russia	Russia, Novosibirsk region, (Suzunsky, Toguchinsky, Cherepanovky) districts	360	23.6	(Efremova and Zubareva 2019)
Ascaridia	galli	Chicken	Africa, Nigeria	Northeastern Nigeria, Borno State,Maiduguri metropolis, Jere and Bama Local Government Areas,University of Maiduguri Veterinary Teaching Hospital,Ali Modu Sherriff Ultra-modern Veterinary Hospital	800	14.6	(Lawal et al. 2023)
Heterakis	gallinarum	Chicken	Africa, Nigeria	Northeastern Nigeria, Borno State,Maiduguri metropolis, Jere and Bama Local Government Areas,University of Maiduguri Veterinary Teaching Hospital,Ali Modu Sherriff Ultra-modern Veterinary Hospital	800	9.8	(Lawal et al. 2023)
Ascaridia	sp.	Chicken	Africa, Nigeria	Nigeria, Guinea Savannah Zone, Gwagwalad Area Council,towns (Gwagwalada, Dobi, Gwako, Giri, Anagada, Tungan Maje and Zuba)	330	36.1	(Jegede et al. 2015)
Heterakis	sp.	Chicken	Africa, Nigeria	Nigeria, Guinea Savannah Zone, Gwagwalad Area Council,towns (Gwagwalada, Dobi, Gwako, Giri, Anagada, Tungan Maje and Zuba)	330	12.6	(Jegede et al. 2015)
Ascaridia	galli	Chicken	Africa, Ethiopia	Ethopia, North Gondar Administrative Zone, (Dembya and Gondar in midland, and Wogera in highland) districts	260	39.23	(Molla et al. 2020)
Heterakis	gallinarum	Chicken	Africa, Ethiopia	Ethopia, North Gondar Administrative Zone, (Dembya and Gondar in midland, and Wogera in highland) districts	260	39.62	(Molla et al. 2020)
Ascaridia	galli	Chicken	South America, Brazil	Brazil, Zona da Mata region,Viçosa city	191	28.64	(Caixeta'Valadão et al. 2021)
Heterakis	gallinarum	Chicken	South America, Brazil	Brazil, Zona da Mata region,Viçosa city	191	60.19	(Caixeta'Valadão et al. 2021)
Ascaridia	galli	Turkeys (Meleagris gallopavo)	Africa, Nigeria	Nigeria, Bukuru – Jos metropolis	400	26.75	(Dauda et al. 2016)
Heterakis	gallinarum	Turkeys (Meleagris gallopavo)	Africa, Nigeria	Nigeria, Bukuru – Jos metropolis	400	5.25	(Dauda et al. 2016)
Ascaridia	sp.	Pigeons	Asia, Nepal	Nepal, Kathmandu valley, Pashupatinath temple and Krishna temple	120	27.5	(Jha 2017)
Heterakis	sp.	Pigeons	Asia, Nepal	Nepal, Kathmandu valley, Pashupatinath temple and Krishna temple	120	19.17	(Jha 2017)
Ascaridia	galli	Chicken	Europe, Germany	Germany, Central	740	88	(Kaufmann et al. 2011)
Heterakis	gallinarum	Chicken	Europe, Germany	Germany, Central	740	98	(Kaufmann et al. 2011))
Ascaridia	galli	Chicken	Africa, Egypt	Egypt,Souhag governorate area	135	50.8	(Abdel Aziz 2016)
Heterakis	gallinarum	Chicken	Africa, Egypt	Egypt,Souhag governorate area	135	56.14	(Abdel Aziz 2016)
Ascaridia	galli	Chicken	Asia,Pakistan	Pakistan,Quetta	120	10	(AHMED et al. 2013)
Ascaridia	galli	Duck	Africa, Nigeria	Nigeria, Umudike, Michael Okpara University of Agriculture	110	36.8	(Onyeabor and Onunkwo 2023)
Heterakis	gallinarum	Duck	Africa, Nigeria	Nigeria, Umudike, Michael Okpara University of Agriculture	110	5.2	(Onyeabor and Onunkwo 2023)
Ascaridia	galli	Chicken	North America, Arkansas	Arkansas, Northwest Arkansas	3542	20.6	(Wilson et al. 1994)
Heterakis	gallinarum	Chicken	North America, Arkansas	Arkansas, Northwest Arkansas	3542	4.7	(Wilson et al. 1994)
Ascaridia	galli	Turkeys	Africa, Nigeria	Nigeria,Kaduna State, Kaduna Metropolis	196	26	(Udoh et al. 2014)
Heterakis	gallinarum	Turkeys	Africa, Nigeria	Nigeria,Kaduna State, Kaduna Metropolis	196	1	(Udoh et al. 2014)
Ascaridia	galli	Chicken	Asia, India	India,Maharashtra,Marathwada region	345	36.24	(Naphade and Chaudhari 2013)
Ascaridia	styphlocerca	Chicken	Africa, Nigeria	NIGERIA, BAUCHI STATE,Muda Lawal	200	4.5	(Yoriyo et al. 2008)
Heterakis	brevispiculum	Chicken	Africa, Nigeria	NIGERIA, BAUCHI STATE,Muda Lawal	200	18	(Yoriyo et al. 2008)
Ascaridia	galli	Chicken	Africa, Ethiopia	Ethiopia, Oromiya Regional State, Dello-mena district	144	35.4	(Abdo et al. 2022)
Heterakis	gallinarum	Chicken	Africa, Ethiopia	Ethiopia, Oromiya Regional State, Dello-mena district	144	37.5	(Abdo et al. 2022)
Ascaridia	galli	Chicken	North America, Arkansas	Arkansas, Fayetteville	281	63	(Yazwinski et al. 2013)
Heterakis	gallinarum	Chicken	North America, Arkansas	Arkansas, Fayetteville	281	96	(Yazwinski et al. 2013)
Ascaridia	galli	Chickens	Africa, Ethiopia	Southern Ethiopia, Hawassa, sites: Dato, Chefe-Kotejabesa, and Chefe-Kentira PA’s	122	45.9	(Mekibib et al. 2014)
Heterakis	gallinarum	Chickens	Africa, Ethiopia	Southern Ethiopia, Hawassa, sites: Dato, Chefe-Kotejabesa, and Chefe-Kentira PA’s	122	51.6	(Mekibib et al. 2014)
Ascaridia	galli	Chicken	Africa, Zambia	Zambia, Siavonga, Chibombo, and Mpongwe districts	96	40.6	(Chilinda et al. 2020)
Heterakis	gallinarum	Chicken	Africa, Zambia	Zambia, Siavonga, Chibombo, and Mpongwe districts	96	53.1	(Chilinda et al. 2020)
Ascaridia	galli	Chicken	Asia, Bangladesh	Bangladesh, Dhaka, Bandarban, Mymensingh, and Pabna districts	108	43.51	(Abdullah et al. 2021)
Heterakis	gallinarum	Chicken	Asia, Bangladesh	Bangladesh, Dhaka, Bandarban, Mymensingh, and Pabna districts	108	28.7	(Abdullah et al. 2021)
Ascaridia	galli	Chickens (Gallus gallus domestica) Ducks (Anas sparsa) Pigeons (Colombia livia)	Africa, Nigeria	Nigeria,Edo State,Local Government Council Areas (LGAs) in Owan West, East, and Akoko-Edo	223	5.36	(Edosomwan and Igetei 2018)
Heterakis	gallinarum	Chickens (Gallus gallus domestica) Ducks (Anas sparsa) Pigeons (Colombia livia)	Africa, Nigeria	Nigeria,Edo State,Local Government Council Areas (LGAs) in Owan West, East, and Akoko-Edo	223	21.88	(Edosomwan and Igetei 2018)
Ascaridia	galli	Chickens (Gallus gallus domestica) Pigeons (Colombia livia domestica)	Asia, Iran	Iran, Sistan region	105	16.94	(Radfar et al. 2012)
Heterakis	gallinarum	Chickens (Gallus gallus domestica) Pigeons (Colombia livia domestica)	Asia, Iran	Iran, Sistan region	105	23.72	(Radfar et al. 2012)
Ascaridia	columbae	Chickens (Gallus gallus domestica) Pigeons (Colombia livia domestica)	Asia, Iran	Iran, Sistan region	105	15.21	(Radfar et al. 2012)
Ascaridia	galli	Chicken (Gallus gallus domesticus)	Africa, Ethiopia	Ethiopia, Oromiya region,Arsi zone,Digalu and Tijo District	384	38.37	(Nekemte 2017
Heterakis	gallinarum	Chicken (Gallus gallus domesticus)	Africa, Ethiopia	Ethiopia, Oromiya region,Arsi zone,Digalu and Tijo District	384	33.43	(Nekemte 2017)
Heterakis	isolonche	Chicken	Africa, Kenya	Kenya, Mbeere sub-county	48	47.9	(Chege et al. 2015)
Heterakis	gallinarum	Chicken	Africa, Kenya	Kenya, Mbeere sub-county	48	29.15	(Chege et al. 2015)
Ascaridia	spp.	Pheasant (Lophura leucomelanos )	Asia, Nepal	Kathmandu, Nepal, Budhanilkantha Municipality, Chunikhel	200	11	(Karki 2023)
Heterakis	spp.	Pheasant (Lophura leucomelanos )	Asia, Nepal	Kathmandu, Nepal, Budhanilkantha Municipality, Chunikhel	200	7	(Karki 2023)
Ascaridia	galli	Chicken	Asia, Iran	Iran, East Azerbaijan, Tabriz ara	120	60.83	(Mirhadi et al. 2011)
Ascaridia	galli	Chicken	Asia, Bangladesh	Bangladesh, Dinajpur district, Sadar Upazila	507	84.22	(Diner et al. 2015)
Ascaridia	galli	Chicken	Africa, Nigeria	Neigeria, South west, Ijebu-Ode, Oke-Aje market	90	65.38	(ADEBAMBO et al. 2017)
Heterakis	gallinarum	Chicken	Africa, Nigeria	Neigeria, South west, Ijebu-Ode, Oke-Aje market	90	19.23	(ADEBAMBO et al. 2017)
Ascaridia	galli	Duck	Africa, Kenya	Kenya, Nairobi County (Embakasi, Kasarani, Westlands) and Kiambu County, Thika Sub-count	145	14.48	(Waruiru et al. 2018)
Heterakis	gallinarum	Duck	Africa, Kenya	Kenya, Nairobi County (Embakasi, Kasarani, Westlands) and Kiambu County, Thika Sub-count	145	15.2	(Waruiru et al. 2018)
Heterakis	isolonche	Duck	Africa, Kenya	Kenya, Nairobi County (Embakasi, Kasarani, Westlands)and Kiambu County, Thika Sub-county	145	3.5	(Waruiru et al. 2018)
Heterakis	gallinarum	Chicken (Gallus domesticus)	Asia, India	Srinagar, University of Kashmir	110	70	(Tanveer et al. 2015)
Ascaridia	galli	Chicken (Gallus domesticus)	Asia, India	Srinagar, University of Kashmir	90	33.3	(Tanveer et al. 2015)
Ascaridia	compar	Chicken (Gallus domesticus)	Asia, India	Srinagar, University of Kashmir	20	35	(Tanveer et al. 2015)
Ascaridia	galli	Chicken	Asia, Iran	Iran, northeast, Mashhad	100	29	(Ebrahimi et al. 2014)
Heterakis	gallinarum	Chicken	Asia, Iran	Iran, northeast, Mashhad	100	23	(Ebrahimi et al. 2014)
Heterakis	isolonche	Chicken	Asia, Iran	Iran, northeast, Mashhad	100	9	(Ebrahimi et al. 2014)
Ascaridia	galli	Chicken	Asia, Iran	India, Jodhpur, Pipar city	120	30.83	(Singh and Nama 2018)
Heterakis	gallinarum	Chicken	Asia, India	India, Jodhpur, Pipar city	120	13.33	(Singh and Nama 2018)
Ascaridia	sp.	Chicken	Africa, Nigeria	Nigeria, south eastern, Umuahia area in	532	21.7	(Ngongeh et al. 2012)
Heterakis	sp.	Chicken	Africa, Nigeria	Nigeria, south eastern, Umuahia area in	532	15.7	(Ngongeh et al. 2012)
Ascaridia	galli	Turkeys (Meleagris gallopavo)	Asia, Iran	Iran, Gilan, Mazandarn and Golestan provinces	45	22.6	(Ngongeh et al. 2012)
Heterakis	gallinarum	Turkeys (Meleagris gallopavo)	Asia, Iran	Iran, Gilan, Mazandarn and Golestan provinces	45	48.68	(Ngongeh et al. 2012)
Ascaridia	galli	Chicken	Africa, Ethiopia	Ethiopia,Bahir Dar Town	384	31.5	(Belete and Addis 2015)
Heterakis	gallinarum	Chicken	Africa, Ethiopia	Ethiopia,Bahir Dar Town	384	27.6	(Belete and Addis 2015)
Ascaridia	galli	Chicken	Africa, Nigeria	Nigeria,Makurdi Township, Makurdi Modern Market, Wadata Market and Wurukum Market	440	37.5	(Ogbaje et al. 2012)
Heterakis	gallinarum	Chicken	Africa, Nigeria	Nigeria,Makurdi Township, Makurdi Modern Market, Wadata Market and Wurukum Market	440	27.7	(Ogbaje et al. 2012)
Ascaridia	galli	Chicken	Africa, Nigeria	Nigeria,Makurdi Township, Makurdi Modern Market, Wadata Market and Wurukum Market	200	55	(Ogbaje et al. 2012)
Heterakis	gallinarum	Chicken	Africa, Nigeria	Nigeria,Makurdi Township, Makurdi Modern Market, Wadata Market and Wurukum Market	200	40	(Ogbaje et al. 2012)
Ascaridia	galli	Chicken	Africa, Nigeria	Nigeria,Makurdi Township, Makurdi Modern Market, Wadata Market and Wurukum Market	140	35.7	(Ogbaje et al. 2012)
Heterakis	gallinarum	Chicken	Africa, Nigeria	Nigeria,Makurdi Township, Makurdi Modern Market, Wadata Market and Wurukum Market	140	28.6	(Ogbaje et al. 2012)
Ascaridia	galli	Chicken	Africa, Nigeria	Nigeria,Makurdi Township, Makurdi Modern Market, Wadata Market and Wurukum Market	100	5	(Ogbaje et al. 2012)
Heterakis	gallinarum	Chicken	Africa, Nigeria	Nigeria,Makurdi Township, Makurdi Modern Market, Wadata Market and Wurukum Market	100	2	(Ogbaje et al. 2012)
Ascaridia	sp.	Pigeons	Asia, Indonesia	Indonesia, North Surabaya	70	25.7	(Hanny et al. 2023)
Heterakis	sp.	Pigeons	Asia, Indonesia	Indonesia, North Surabaya	70	1.4	(Hanny et al. 2023)
Ascaridia	galli	Chicken	Asia, Timor Leste	Timor Leste, West (Covalima municipality), Central (Manatuto municipality) and Oeste(Lautem municipality) regions	96	7.8	(Amaral and da Costa João 2016)
Ascaridia	galli	Chicken	Africa, South Africa	South Africa, KwaZulu-Natal province, Area (Shongweni, Umzinto, Gingindlovu, and Ozwathini)	42	33.3	(Mlondo et al. 2022)
Heterakis	gallinarum	Chicken	Africa, South Africa	South Africa, KwaZulu-Natal province, Area (Shongweni, Umzinto, Gingindlovu, and Ozwathini)	42	57.1	(Mlondo et al. 2022)
Heterakis	beramporia	Chicken	Africa, South Africa	South Africa, KwaZulu-Natal province, Area (Shongweni, Umzinto, Gingindlovu, and Ozwathini)	42	9.5	(Mlondo et al. 2022)
Ascaridia	galli	Guinea fowls (Numida meleagris)	Africa, Zambia	Zambia, Southern Province, Namwala Game Management Area (GMA), Kafue National Park and villages bordering	198	64.9	(Nalubamba et al. 2015)
Heterakis	spp.	Guinea fowls (Numida meleagris)	Africa, Zambia	Zambia, Southern Province, Namwala Game Management Area (GMA), Kafue National Park and villages bordering	198	2	(Nalubamba et al. 2015)
Ascaridia	galli	Chicken	Asia. Bangladesh	Bangladesh, Mymensingh and Bogora districts	995	44.82	(Samad and Rahman 1985)
Heterakis	gallinarum	Chicken	Asia, Bangladesh	Bangladesh, Mymensingh and Bogora districts	995	58.29	(Samad and Rahman 1985)
Ascaridia	columbae	Domestic Pigeons	Europe, Turkey	Turkey, Bursa province	100	42	(Senlik et al. 2005)
Ascaridia	sp.	Chicken	Africa, Nigeria	Nigeria, Nsukka area,Ekpa community market, Nsukka abattoir	305	22.3	(Senlik et al. 2005)
Heterakis	sp.	Chicken	Africa, Nigeria	Nigeria, Nsukka area,Ekpa community market, Nsukka abattoir	305	0.6	(Senlik et al. 2005)
Ascaridia	galli	Chicken	Africa, Ethiopia	Ethiopia, Eastern, Haromaya district, Haromaya University	384	28.6	(Mekuria and Bayessa 2017)
Heterakis	gallinarum	Chicken	Africa, Ethiopia	Ethiopia, Eastern, Haromaya district, Haromaya University	384	8.6	(Mekuria and Bayessa 2017)
Ascaridia	spp.	Duck (Anas platyrhynchos)	Asia, Bangladesh	Bangladesh, Chittagong and Greater Sylhet districts	275	14.88	(Hoque et al. 2014)
Heterakis	sp.	Duck (Anas platyrhynchos)	Asia, Bangladesh	Bangladesh, Chittagong and Greater Sylhet districts	275	2.79	(Hoque et al. 2014)
Ascaridia	sp.	Muscovy duck (Cairina moschata)	Asia, Bangladesh	Bangladesh, Chittagong and Greater Sylhet districts	19	5.26	(Hoque et al. 2014)
Ascaridia	sp.	Domestic goose (Anser anser domesticus)	Asia, Bangladesh	Bangladesh, Chittagong and Greater Sylhet districts	15	20	(Hoque et al. 2014)
Heterakis	sp.	Domestic goose (Anser anser domesticus)	Asia, Bangladesh	Bangladesh, Chittagong and Greater Sylhet districts	15	6.67	(Hoque et al. 2014)
Ascaridia	sp.	Pigeons (Columbia livia)	Asia, Bangladesh	Bangladesh, Chittagong and Greater Sylhet districts	51	15.68	(Hoque et al. 2014)
Heterakis	sp.	Pigeons (Columbia livia)	Asia, Bangladesh	Bangladesh, Chittagong and Greater Sylhet districts	51	1.96	(Hoque et al. 2014)
Ascaridia	galli	Chicken	Asia, Pakistan	Pakistan, KPK (Khyber Pakhtoon Khwa), District Malakand	100	28	(S. Khan et al. 2021)
Heterakis	gallinarum	Chicken	Asia, Pakistan	Pakistan, KPK (Khyber Pakhtoon Khwa), District Malakand	100	14	(S. Khan et al. 2021)
Ascaridia	galli	Chicken	Asia, India	India, South Gujarat, Navsari district	1194	11.98	(Solanki et al. 2015)
Ascaridia	galli	Chicken	Africa, Ethiopia	Ethiopia, east Hararghe	450	37.1	(Wondimu et al. 2019)
Heterakis	gallinarum	Chicken	Africa, Ethiopia	Ethiopia, east Hararghe	450	10.4	(Wondimu et al. 2019)
Ascaridia	galli	Guinea fowls	Africa, Nigeria	Nigeria, Northeastern, Gombe	600	56.7	(Jajere et al. 2018)
Ascaridia	numidae	Guinea fowls	Africa, Nigeria	Nigeria, Northeastern, Gombe	600	38	(Jajere et al. 2018)
Heterakis	gallinarum	Guinea fowls	Africa, Nigeria	Nigeria, Northeastern, Gombe	600	17.2	(Jajere et al. 2018)
Ascaridia	galli	Chicken	Asia, Pakistan	Pakistan, Khyber Pakhtoon Khwa, Charsadda district	36	27.7	(L. Khan et al. 2016)
Heterakis	gallinarum	Chicken	Asia, Pakistan	Pakistan, Khyber Pakhtoon Khwa, Charsadda district	36	38.89	(L. Khan et al. 2016)
Ascaridia	galli	Chicken	Asia, Nepal	Nepal, Rupandehi, Suddodhan rural municipality	100	35	(Khadka 2019)
Heterakis	gallinarum	Chicken	Asia, Nepal	Nepal, Rupandehi, Suddodhan rural municipality	100	12	(Khadka 2019)
Ascaridia	galli	Chicken	Asia, Nepal	Nepal, Rupandehi, Suddodhan rural municipality	50	24	(Khadka 2019)
Heterakis	gallinarum	Chicken	Asia, Nepal	Nepal, Rupandehi, Suddodhan rural municipality	50	20	(Khadka 2019)
Ascaridia	columbae	Pigeons (Columba livia domestica)	Asia, Saudi Arabia	Saudi Arabia, Al-Qassim, Cities (Buraydah, Unaizah, Ar Rass, and Al-Bukairiyah)	354	13.3	(Aldamigh et al. 2023)
Ascaridia	sp.	Duck	Asia, Nepal	Nepal, Kathmandu, Chandragiri Municipality, (Bishnu-Devi, Kanchan-Basti and Balambu)	120	21.6	(Shrestha et al. 2020)
Heterakis	sp.	Duck	Asia, Nepal	Nepal, Kathmandu, Chandragiri Municipality, (Bishnu-Devi, Kanchan-Basti and Balambu)	120	15	(Shrestha et al. 2020)
Ascaridia	sp.	Pigeons	Europe, Poland	Poland, Masovian voivodeship, Warsaw	324	13.58	(Bartosik et al. 2020)
Ascaridia	galli	Chicken	Asia, India	India, Meghalaya, sites (Umiam, Umsawkhwan, Mawphrew, Nalapara,Borkhatsari, Sarikuchi, Umthan and Lalumpam)	1775	21.22	(Das et al. 2020)
Heterakis	gallinarum	Chicken	Asia, India	India, Meghalaya, sites (Umiam, Umsawkhwan, Mawphrew, Nalapara,Borkhatsari, Sarikuchi, Umthan and Lalumpam)	1775	14.09	(Das et al. 2020)
Ascaridia	galli	Chicken	South America, Mexico	Mexico,Acatlán de Perez Figueroa, Oaxaca, Tembladeras Vista Hermosa village	270	62.7	(Cervantes-Rivera et al. 2016)
Heterakis	spp.	Chicken	South America, Mexico	Mexico,Acatlán de Perez Figueroa, Oaxaca, Tembladeras Vista Hermosa village	270	30.2	(Cervantes-Rivera et al. 2016)
Heterakis	gallinarum	Chicken	Australia	Australia, Victoria, New South Wales, Queensland	407	87	(Shifaw et al. 2023)
Ascaridia	galli	Chicken	Australia	Australia, Victoria, New South Wales, Queensland	407	82	(Shifaw et al. 2023)
Ascaridia	galli	Chicken	Africa, Lesotho	Lesotho, Mafeteng District, Villages (HaKubutu, HaMatjeka, HaMpalipali and Thabang	462	10.4	(Makalo et al. 2022)
Heterakis	gallinarum	Chicken	Africa, Lesotho	Lesotho, Mafeteng District, Villages (HaKubutu, HaMatjeka, HaMpalipali and Thabang	462	5	(Makalo et al. 2022)
Ascaridia	columbae	Pigeons	Africa, Egpyt	Egypt, Giza governorate	240	83.3	(Salem, Salaeh, et al. 2022)
Heterakis	gallinarum	Pigeons	Africa, Egpyt	Egypt, Giza governorate	240	18.7	(Salem, Salaeh, et al. 2022)
Ascaridia	galli	Quails (Coturnix coturnix)	Asia, Pakistan	Pakistan, Balochistan	230	52.17	(Jan et al. 2022)
Ascaridia	columbae	Pigeons	Africa, Egpyt	Egypt, Giza governorate	160	63.1	(Salem, Khattab, et al. 2022)
Ascaridia	galli	Chicken	Asia, India	India, Kashmir	400	34.25	(Ara et al. 2021)
Heterakis	gallinarum	Chicken	Asia, India	India, Kashmir	400	22.5	(Ara et al. 2021)
Ascaridia	galli	Chicken	Europe, Sweden	Sweden, National Veterinary Institute	134	64	(Tarbiat et al. 2021)
Heterakis	gallinarum	Chicken	Europe, Sweden	Sweden, National Veterinary Institute	134	8.3	(Tarbiat et al. 2021)
Ascaridia	sp.	pigeons	Asia, Saudi Arabia	Saudi Arabia, Medina	28	3.57	(Ali et al. 2020)
Ascaridia	galli	Chicken	Africa, Kenya	Kenya, Kiambu County, Kabete, and Kikuyu sub-counties, markets (Wanginge, Uthiru, Gitaru)	30	46.7	(Wamboi et al. 2020)
Heterakis	gallinarum	Chicken	Africa, Kenya	Kenya, Kiambu County, Kabete, and Kikuyu sub-counties, markets (Wanginge, Uthiru, Gitaru)	30	60	(Wamboi et al. 2020)
Ascaridia	sp.	Chicken	Africa, Kenya	Kenya, Kiambu County, Kabete, and Kikuyu sub-counties, markets (Wanginge, Uthiru, Gitaru)	30	33.33	(Wamboi et al. 2020)
Ascaridia	galli	Chicken	Africa, Vietanam	Vietnam, Mekong Delta region, Dong Thap	210	32.85	(Van et al. 2020)
Heterakis	gallinarum	Chicken	Africa, Vietanam	Vietnam, Mekong Delta region, Dong Thap	210	42.85	(Van et al. 2020)
Ascaridia	galli	Chicken	Africa, Ghana	Ghana, Ashanti Region, Pankrono-Kumasi	200	32.5	(Asumang et al. 2019)
Heterakis	gallinarum	Chicken	Africa, Ghana	Ghana, Ashanti Region, Pankrono-Kumasi	200	19	(Asumang et al. 2019)
Ascaridia	columbae	Pigeons	Africa, Nigeria	Nigeria, Sudan Savannah zone, Kano State	144	6.25	(Mohammed et al. 2019)
Ascaridia	galli	Chicken	Africa, Egypt	Egypt, Aswan province	156	8.97	(El-Dakhly et al. 2019)
Heterakis	gallinarum	Chicken	Africa, Egypt	Egypt, Aswan province	156	15.38	(El-Dakhly et al. 2019)
Ascaridia	columbae	Pigeons	Africa, Egypt	Egypt, Aswan province	120	9.16	(El-Dakhly et al. 2019)
Ascaridia	galli	Chicken	Africa, Ethiopia	Ethiopia, Tigray Region, Mekelle Town	410	66.66	(Berhe et al. 2019)
Heterakis	gallinarum	Chicken	Africa, Ethiopia	Ethiopia, Tigray Region, Mekelle Town	410	65.66	(Berhe et al. 2019)
Ascaridia	galli	Chicken	Africa, Ethiopia	Ethiopia, Tigray Region, Mekelle Town	138	68.84	(Berhe et al. 2019)
Heterakis	gallinarum	Chicken	Africa, Ethiopia	Ethiopia, Tigray Region, Mekelle Town	138	72.46	(Berhe et al. 2019)
Ascaridia	galli	Chicken	Africa, Ethiopia	Central Ethiopia, West Shoa Zone, towns (Ambo, Dire Inchini, and Holeta)	252	69.8	(Sarba et al. 2019)
Heterakis	gallinarum	Chicken	Africa, Ethiopia	Central Ethiopia, West Shoa Zone, towns (Ambo, Dire Inchini, and Holeta)	252	13.5	(Sarba et al. 2019)
Ascaridia	galli	Chicken	Europe, Italy	Italy, South Tyrol	280	63.6	(Wuthijaree et al. 2017)
Heterakis	gallinarum	Chicken	Europe, Italy	Italy, South Tyrol	280	95.7	(Wuthijaree et al. 2017)
Ascaridia	galli	Chicken	Asia, Bangladesh	Bangladesh, Narsingdi district, villages (Bawoshia, Nawabpur and Nazarpur)	150	78	(Ferdushy et al. 2016)
Heterakis	gallinarum	Chicken	Asia, Bangladesh	Bangladesh, Narsingdi district, villages (Bawoshia, Nawabpur and Nazarpur)	150	73	(Ferdushy et al. 2016)
Ascaridia	galli	Chicken	Africa, Tunisia	Tunisia, Districts (Saliana, Boumerdes, Ghomrassen)	10	53.33	(Ben Slimane 2016)
Heterakis	gallinarum	Chicken	Africa, Tunisia	Tunisia, Districts (Saliana, Boumerdes, Ghomrassen)	10	100	(Ben Slimane 2016)
Ascaridia	galli	Chicken	Asia, India	India, Andhra Pradesh, Gannavaram	492	24.11	(Sreedevi et al. 2016)
Heterakis	gallinarum	Chicken	Asia, India	India, Andhra Pradesh, Gannavaram	492	5.7	(Sreedevi et al. 2016)
Ascaridia	galli	Chicken	Europe, Germany	Germany, Lower saxony	265	96.2	(Wongrak et al. 2015)
Heterakis	gallinarum	Chicken	Europe, Germany	Germany, Lower saxony	265	98.5	(Wongrak et al. 2015)
Ascaridia	galli	Chicken	Europe, Poland	Poland, West Pomerania province, West Pomeranian University ofTechnology, Judyma	104	9.6	(Tomza-Marciniak et al. 2014)
Heterakis	gallinarum	Chicken	Europe, Poland	Poland, West Pomerania province, West Pomeranian University ofTechnology, Judyma	104	5.7	(Tomza-Marciniak et al. 2014)
Heterakis	dispar	Geese	North America, Texas	Texas, Louisiana, Lowa, Oklahoma, South Dakota, North Dakota, Southern Manitoba, Northern Ontario	828	47	(Shutler et al. 2012)
Ascaridia	galli	Chicken	Africa, Ethiopia	Ethiopia, Eastern Shewa zone, districts (Ada'a and Adamitulu)	124	32	(Hussen et al. 2012)
Heterakis	gallinarum	Chicken	Africa, Ethiopia	Ethiopia, Eastern Shewa zone, districts (Ada'a and Adamitulu)	124	37.9	(Hussen et al. 2012)
Heterakis	dispar	Chicken	Africa, Ethiopia	Ethiopia, Eastern Shewa zone, districts (Ada'a and Adamitulu)	124	6.5	(Hussen et al. 2012)
Ascaridia	galli	Chicken	Africa, South Africa	South Africa, KwaZulu-Natal province, communities (Maphumulo, Mvoti, Port Shepstone, Shongweni)	79	33	(Mukaratirwa and Khumalo 2010)
Heterakis	gallinarum	Chicken	Africa, South Africa	South Africa, KwaZulu-Natal province, communities (Maphumulo, Mvoti, Port Shepstone, Shongweni)	79	87.2	(Mukaratirwa and Khumalo 2010)
Ascaridia	galli	Chicken	Asia, Jordan	Jordan, Irbid district	208	34.13	(Abdelqader et al. 2008)
Heterakis	gallinarum	Chicken	Asia, Jordan	Jordan, Irbid district	208	33	(Abdelqader et al. 2008)
Ascaridia	galli	Chicken	Africa, Kenya	Kenya, Yathui Division, Machakos District	360	33.3	(Mungube et al. 2008)
Heterakis	gallinarum	Chicken	Africa, Kenya	Kenya, Yathui Division, Machakos District	360	22.8	(Mungube et al. 2008)
Heterakis	gallinarum	Turkey (Meleagris gallopavo)	South America, Brazil	Brazil, States(Minas Gerais, Rio de Janeiro)	40	70	(Brener et al. 2006)
Ascaridia	galli	Chicken	Africa, Zimbabwe	Zimbabwe, Goromonzi District	100	36	(Permin et al. 2002)
Heterakis	gallinarum	Chicken	Africa, Zimbabwe	Zimbabwe, Goromonzi District	100	63	(Permin et al. 2002)
Ascaridia	galli	Chicken	Africa, Tanzania	Tanzania, Morogoro, Changa village	200	49	(Magwisha et al. 2002)
Heterakis	gallinarum	Chicken	Africa, Tanzania	Tanzania, Morogoro, Changa village	200	86.5	(Magwisha et al. 2002)
Heterakis	isolonche	Chicken	Africa, Tanzania	Tanzania, Morogoro, Changa village	200	1	(Magwisha et al. 2002)
Heterakis	brevispiculum	Chicken	Africa, Tanzania	Tanzania, Morogoro, Changa village	200	7	(Magwisha et al. 2002)
Ascaridia	galli	Chicken	Africa, Ethiopia	Ethiopia, Amhara Region, Districts (Kallu,Ambassel, Mecha and Dessie Zuria)	267	35.58	(Eshetu et al. 2001)
Heterakis	gallinarum	Chicken	Africa, Ethiopia	Ethiopia, Amhara Region, Districts (Kallu,Ambassel, Mecha and Dessie Zuria)	267	17.28	(Eshetu et al. 2001)
Ascaridia	galli	Chicken	Africa, Botswana	Botswana, Kgatleng district,Oodi	13	84.4	(Mushi et al. 2000)
Heterakis	gallinarum	Chicken	Africa, Botswana	Botswana, Kgatleng district,Oodi	13	84.4	(Mushi et al. 2000)
Ascaridia	galli	Chicken	Asia, India	India, Meghalaya	532	60.5	(Yadav and Tandon 1991)
Heterakis	gallinarum	Chicken	Asia, India	India, Meghalaya	532	40.9	(Yadav and Tandon 1991)
Ascaridia	dissimilis	Turkey (Meleagris gallopavo)	North America, Kentukcy	United States, Kentukcy	20	50	(Castle and Christensen, 1984)
Ascaridia	dissimilis	Turkey (Meleagris gallopavo)	North America, Tennessee	United States, Tennessee	39	72	(Castle and Christensen, 1984)
Ascaridia	dissimilis	Turkey (Meleagris gallopavo)	South America, Mexico	Mexico, Nuevo Leon	28	39.22	(Peña et al., 2009)
Ascaridia	dissimilis	Turkey (Meleagris gallopavo)	Europe, Romania	Romania, Giurgiu County Stanesti village, Ialomita	130	26	(Băcescu et al., 2011)
Ascaridia	dissimilis	Turkey (Meleagris gallopavo)	Africa, Egypt	Egypt, Beni-suef	100	6	(Mohamed El-Dakhly et al., 2016)
Ascaridia	dissimilis	Turkey	North America, Georgia	Georgia, Athens, University of Georgia Athens	390	66.2	(Maxfield et al., 1963)
Ascaridia	dissimilis	Turkey	North America, Georgia	Georgia, Athens, University of Georgia Athens	76	53.9	(Maxfield et al., 1963)
Ascaridia	dissimilis	Turkey	North America, Georgia	Georgia, Athens, University of Georgia Athens	68	35.3	(Maxfield et al., 1963)
Ascaridia	dissimilis	Turkey (Meleagris gallopavo silvestris)	North America, Tennessee	Tennessee, Shelby County, Shelby Forest Wildlife	34	52.94	(Newsome et al., 1981)
Ascaridia	dissimilis	Turkey	North America, Florida	United States, Florida	220	25	(Forrester, 1975)
Ascaridia	dissimilis	Turkey (Meleagris gallopavo silvestris)	North America, Georgia	Georgia, Athens, University of Georgia Athens	250	94.8	(Prestwood et al., 1975)
Ascaridia	dissimilis	Turkey (Meleagris gallopavo silvestris)	North America, Georgia	Georgia, Athens, University of Georgia Athens	175	94.8	(Prestwood et al., 1975)
Ascaridia	columbae	Pigeons (Columba livia domestica)	Africa, Egpyt	Egypt, Mahalla AlKobra, Gharbia Governorate	130	20.7	(Amer et al., 2024)
Ascaridia	columbae	Pigeons (Columba livia domestica)	Asia, Saudi Arabia	Saudi Arabia, Al-Qassim region, Riyadh	354	13.3	(Bora et al., 2024)
Ascaridia	columbae	Pigeons (Columba livia domestica)	Africa, Egpyt	Egypt, Nile Delta governorates, Dakahlia	782	10.87	(Saleh et al., 2025)
Ascaridia	columbae	Pigeons (Columba livia domestica)	Europe, Turkey	Turkey, Van province	240	9.17	(Denizhan & Karakuş, 2024)
Heterakis	gallinarum	Pigeons (Columba livia domestica)	Europe, Turkey	Turkey, Van province	240	4.6	(Denizhan & Karakuş, 2024)
Ascaridia	columbae	rock pigeons (Columba livia)	Asia, Pakistan	Pakistan, Punjab	120	5.83	(Tayyub et al., 2025)
Heterakis	gallinarum	rock pigeons (Columba livia)	Asia, Pakistan	Pakistan, Punjab	120	5.83	(Tayyub et al., 2025)
Ascaridia	columbae	Pigeons (Columba livia domestica)	Asia, Pakistan	Pakistan, Nowshera	61	8.06	(Bibi et al., 2025)
Ascaridia	galli	Pigeons (Columba livia domestica)	Asia, Pakistan	Pakistan, Nowshera	61	6.45	(Bibi et al., 2025)
Ascaridia	galli	rock pigeons (Columba livia)	Asia,Taiwan	Tiawan,National Pingtung University of Science and Technology	301	22.3	(Yu et al., 2024a)
Heterakis	gallinarum	rock pigeons (Columba livia)	Asia,Taiwan	Tiawan,National Pingtung University of Science and Technology	301	2	(Yu et al., 2024a)
Ascaridia	columbae	Pigeon	Asia, Iran	Iran, Zabol	220	7.27	(Mohebati et al., 2024)
Heterakis	gallinarum	Pigeon	Asia, Iran	Iran, Zabol	220	0.9	(Mohebati et al., 2024)
Ascaridia	columbae	Pigeons (Columba livia domestica)	Asia, Pakistan	Pakistan, Malakand	71	1.4	(Khan et al., 2025)
Ascaridia	columbae	Pigeons (Columba livia domestica)	Africa, Nigeria	Nigeria, Nasarawa State, Keffi Central Market	60	20	(Abubakar & Muhammad, 2024)
Ascaridia	galli	rock pigeons (Columba livia)	Asia, Srilanka	Shrilanka, Colombo, Nawala	60	33.3	(Fernando et al., 2025)
Heterakis	gallinarum	rock pigeons (Columba livia)	Asia, Srilanka	Shrilanka, Colombo, Nawala	60	25	(Fernando et al., 2025)
Ascaridia	galli	Pigeon	Africa, Libiya	Libya, Misurata region	38	0	(Ka et al., 2024)
Heterakis	gallinarum	Pigeon	Africa, Libiya	Libya, Misurata region	38	15.4	(Ka et al., 2024)
Ascaridia	galli	Chicken	Africa, Libiya	Libya, Misurata region	100	22.1	(Ka et al., 2024)
Heterakis	gallinarum	Chicken	Africa, Libiya	Libya, Misurata region	100	18.2	(Ka et al., 2024)
Ascaridia	dissimilis	Turkey	Europe, Ukraine	Ukraine, Bessarabia	925	6.48	(Bogach et al., 2024)
Heterakis	gallinarum	Turkey	Europe, Ukraine	Ukraine, Bessarabia	925	13.95	(Bogach et al., 2024)
Ascaridia	dissimilis	Turkey	Europe, Ukraine	Ukraine, Bessarabia	944	1.8	(Bogach et al., 2024)
Heterakis	gallinarum	Turkey	Europe, Ukraine	Ukraine, Bessarabia	944	12.7	(Bogach et al., 2024)
Ascaridia	galli	Chicken	Asia, Bangladesh	Pahartali Zonal Poultry Farm, Bangladesh	100	27	(Pervin Heema et al., 2025)
Heterakis	gallinarum	Chicken	Asia, Bangladesh	Pahartali Zonal Poultry Farm, Bangladesh	100	17	(Pervin Heema et al., 2025)
Ascaridia	galli	Chicken	Asia, Bangladesh	Pahartali Zonal Poultry Farm, Bangladesh	100	14	(Pervin Heema et al., 2025)
Heterakis	gallinarum	Chicken	Asia, Bangladesh	Pahartali Zonal Poultry Farm, Bangladesh	100	4	(Pervin Heema et al., 2025)
Ascaridia	galli	Chicken	Africa, Somalia	Mogadishu, Somalia	384	24	(Nageye et al., 2025)
Ascaridia	galli	Chicken	Asia, Bangladesh	Mymensingh, Bangladesh	390	45.6	(Ritu et al., 2024)
Ascaridia	galli	Chicken	Africa, Egypt	Minoufiya Governorate, Egypt	570	38	(AbouLaila et al., 2025)
Ascaridia	galli	Chicken	Asia, Iraq	Iraq, Kerbala	100	27.3	(Aljoboury et al., 2025)
Heterakis	gallinarum	Chicken	Asia, Iraq	Iraq, Kerbala	100	9.1	(Aljoboury et al., 2025)
Ascaridia	galli	Chicken	Africa, Libiya	Al-Bayda, Libya	50	24	(Abdalsalam et al., 2026)
Heterakis	gallinarum	Chicken	Africa, Libiya	Al-Bayda, Libya	50	14	(Abdalsalam et al., 2026)
Ascaridia	galli	Chicken	Africa, Ethiopia	South Gondar zone, Ethiopia	418	20.8	(Kassaw et al., 2025)
Heterakis	gallinarum	Chicken	Africa, Ethiopia	South Gondar zone, Ethiopia	418	12.4	(Kassaw et al., 2025)
Ascaridia	galli	Chicken	Africa, Ethiopia	Ambo, Ethiopia	70	57.1	(Abebe et al., 2025)
Heterakis	gallinarum	Chicken	Africa, Ethiopia	Ambo, Ethiopia	70	2.9	(Abebe et al., 2025)
Ascaridia	galli	Chicken	Africa, Ethiopia	Bishoftu, Ethiopia	60	18.3	(Tefera & Wasiyhun, 2025)
Heterakis	gallinarum	Chicken	Africa, Ethiopia	Bishoftu, Ethiopia	60	5	(Tefera & Wasiyhun, 2025)
Ascaridia	galli	Chicken	Asia, Iran	Guilan province, Iran	148	16.89	(Vafae Eslahi et al., 2024)
Heterakis	gallinarum	Chicken	Asia, Iran	Guilan province, Iran	148	4.72	(Vafae Eslahi et al., 2024)
Ascaridia	galli	Chicken	Asia, Nepal	Dolakha, Nepal	34	5.8	(Dhakal et al., 2024)
Ascaridia	galli	Turkeys (Meleagris gallopavo)	Africa, Nigeria	Borno State, Nigeria	650	17.7	(Rabana Lawal et al., 2024)
Heterakis	gallinarum	Turkeys (Meleagris gallopavo)	Africa, Nigeria	Borno State, Nigeria	650	13.1	(Rabana Lawal et al., 2024)
Ascaridia	galli	Chicken (Gallus gallus domesticus)	Asia, India	Visakhapatnam district, Andhra Pradesh, India	300	45.33	(Mathews et al., 2024)
Heterakis	gallinarum	Chicken (Gallus gallus domesticus)	Asia, India	Visakhapatnam district, Andhra Pradesh, India	300	59.33	(Mathews et al., 2024)
Ascaridia	galli	Ducks (Anas platyrhynchos javanicus)	Asia, Indonesia	Universitas Gadjah Mada, Yogyakarta, Indonesia	201	2.91	(Anggrahini et al., 2025)
Heterakis	gallinarum	Ducks (Anas platyrhynchos javanicus)	Asia, Indonesia	Universitas Gadjah Mada, Yogyakarta, Indonesia	201	1.94	(Anggrahini et al., 2025)
Ascaridia	galli	Chicken (Gallus gallus domesticus)	Africa, Gabon	M’passa departments, Haut-Ogooué province, Gabon	402	3.7	(Makouloutou-Nzassi et al., 2024)
Heterakis	gallinarum	Chicken (Gallus gallus domesticus)	Africa, Gabon	M’passa departments, Haut-Ogooué province, Gabon	402	16.9	(Makouloutou-Nzassi et al., 2024)
Ascaridia	galli	Chicken	Africa, Nigeria	Aluu and Choba communities, Rivers State, Nigeria	300	25.67	(Rigneault et al., 2025)
Heterakis	gallinarum	Chicken	Africa, Nigeria	Aluu and Choba communities, Rivers State, Nigeria	300	14.33	(Rigneault et al., 2025)
Heterakis	gallinarum	Chicken	Asia, India	University of Kashmir, Kashmir, India	400	22.5	(Ara et al., 2024)
Ascaridia	galli	Chicken	Asia, India	Dhanamanjuri University, India	87	45	(Elangbam et al., 2024)
Heterakis	gallinarum	Chicken	Asia, India	Dhanamanjuri University, India	87	11.67	(Elangbam et al., 2024)
Ascaridia	galli	Chicken	Africa, Nigeria	Kuje Area Council slaughter slab, Federal Capital Territory (FCT) Abuja, Nigeria	150	15.4	(Jegede et al., 2024)
Heterakis	gallinarum	Chicken	Africa, Nigeria	Kuje Area Council slaughter slab, Federal Capital Territory (FCT) Abuja, Nigeria	150	6.7	(Jegede et al., 2024)
Heterakis	gallinarum	Chicken	Asia, Iraq	Sulaimani city, Iraq	140	36.43	(Abdullah, 2025)
Ascaridia	galli	Chicken	Asia, Indonesia	Payakumbuh City, Indonesia	50	14	(Ilahi et al., 2024)
Heterakis	gallinarum	Chicken	Asia, Indonesia	Payakumbuh City, Indonesia	50	14	(Ilahi et al., 2024)
Ascaridia	galli	Chicken	Africa, Ethiopia	University of Gondar, Gondar, Ethiopia	380	41.07	(Berihun et al., 2026)
Ascaridia	galli	Chicken	Asia, Bangladesh	Gazipur Agricultural University, Gazipur, Bangladesh	237	40.51	(Khatun et al., 2025)
Ascaridia	galli	Chicken	Asia, Iraq	Thi-Qar, Iraq	60	28.85	(Abbas et al., 2024)
Heterakis	gallinarum	Chicken	Asia, Iraq	Thi-Qar, Iraq	60	21.15	(Abbas et al., 2024)
Heterakis	dispar		Europe, Poland	Faculty of Veterinary Medicine, Wrocław, Poland	194	73.71	(Bobrek, 2026)
Ascaridia	galli	Chicken	Africa, Tunisia	Tunisia	494	21.25	(Kaboudi et al., 2024)
Heterakis	gallinarum	Chicken	Africa, Tunisia	Tunisia	494	12.35	(Kaboudi et al., 2024)
Ascaridia	galli	Chicken	Africa, Ethiopia	Ambo, Ethiopia	70	57.1	(Temesgen et al., 2024)
Heterakis	gallinarum	Chicken	Africa, Ethiopia	Ambo, Ethiopia	70	2.9	(Temesgen et al., 2024)
Ascaridia	galli	Chicken	Africa, Nigeria	Uyo, Akwa Ibom State, Nigeria	150	42.67	(Oriaku et al., 2024)
Heterakis	gallinarum	Chicken	Africa, Nigeria	Uyo, Akwa Ibom State, Nigeria	150	42.67	(Oriaku et al., 2024)
Ascaridia	galli	Chicken	Asia, Cambodia	Battambang, Cambodia	94	17.02	(Pisith & Mardy, 2024)
Heterakis	gallinarum	Chicken	Asia, Cambodia	Battambang, Cambodia	94	3.19	(Pisith & Mardy, 2024)
Ascaridia	galli	Chicken	Asia, Thailand	Kamphaeng Saen, Kamphaeng Saen Campus, Thailand	229	14.8	(Wuthijaree et al., 2024)
Heterakis	gallinarum	Chicken	Asia, Thailand	Kamphaeng Saen, Kamphaeng Saen Campus, Thailand	229	70.3	(Wuthijaree et al., 2024)
Ascaridia	galli	Chicken	Africa, Nigeria	OLAMS poultry laboratory, Barnawa, Kaduna	250	22	(Yu et al., 2024b)
Heterakis	gallinarum	Chicken	Africa, Nigeria	OLAMS poultry laboratory, Barnawa, Kaduna	250	10.4	(Yu et al., 2024b)
Ascaridia	galli	Chicken	Asia, Iran	Zabol, Iran	160	10	(Sadeghi et al., 2024)
Heterakis	gallinarum	Chicken	Asia, Iran	Zabol, Iran	160	3.12	(Sadeghi et al., 2024)
Ascaridia	galli	Chicken	Africa, Tanzania	Zanzibar, Tanzania	90	7.8	(Abdalla et al., 2026)
Heterakis	gallinarum	Chicken	Africa, Tanzania	Zanzibar, Tanzania	90	1.1	(Abdalla et al., 2026)
