# Supplementary material for: Species Diversity and Geographical Distribution of Poultry Ascaridids: A Scoping Review
Source: J Parasitol Res. 2026 May 15;2026:2396097. doi: 10.1155/japr/2396097 (PMC13179451; doi:10.1155/japr/2396097)
Supplement: Supplementary file 2 — Supporting Information 2 Table S2: Global distribution of Ascarids infecting poultry (the details on continents, countries, and coordinates of the localities) from where parasites were identified. [file JAPR-2026-2396097-s003.xlsx]

## Sheet: Supp_Tab2
Supplementary Table 2 Global distribution of Ascarids infecting poultry (the details on continents, countries, and coordinates of the localities) from where parasites were identified
Article.code	Continent	Full Address (Nation, Region, State or Province, District, County or village, ward number )	Latittude.DD	Longitude.DD
1	Africa	Ghana, Northern Region, Kumbungu, Savelugu, and Tolon Districts	9.5605	-0.948622
1	Africa	Ghana, Northern Region, Kumbungu, Savelugu, and Tolon Districts	9.61646	-0.824639
1	Africa	Ghana, Northern Region, Kumbungu, Savelugu, and Tolon Districts	9.43095	-1.0646
2	Africa	Tanzania, Morogoro Region	-6.82776	37.6591
3	South America	Columbia, Department of Sucre,Savanna subregion	8.81398	-74.7233
4	Europe	England, Southern half,Central Veterinary Laboratory, Weybridge	51.3716	-0.457904
5	Africa	Nigeria, Nasarawa State, Lafia Ultra Modern Market, Lafia	8.49087	8.52722
6	Asia	India, Bihar, Darbhanga town (North Bihar)	26.1542	85.8918
7	Africa	Uganda, Kampala	0.315169	32.5816
8	Europe	Turkey, western Afyonkarahisar region	38.7671	30.538
9	Asia	Iraq, Baghdad city	33.2676	44.3804
10	Europe	Russia, Novosibirsk region, (Suzunsky, Toguchinsky, Cherepanovky) districts	53.9339	82.4338
10	Europe	Russia, Novosibirsk region, (Suzunsky, Toguchinsky, Cherepanovky) districts	55.0912	84.2664
10	Europe	Russia, Novosibirsk region, (Suzunsky, Toguchinsky, Cherepanovky) districts	54.1481	83.0789
11	Africa	Northeastern Nigeria, Borno State, Maiduguri metropolis, Jere and Bama Local Government Areas, University of Maiduguri Veterinary Teaching Hospital	11.8051	13.1958
12	Africa	Nigeria, Guinea Savannah Zone, Gwagwalad Area Council, towns (Gwagwalada, Dobi, Gwako, Giri, Anagada, Tungan Maje and Zuba)	8.95475	7.08286
13	Africa	Ethopia, North Gondar Administrative Zone, (Dembya and Gondar in midland, and Wogera in highland) districts	12.922	37.6387
14	South America	Brazil, Zona da Mata region,Viçosa city	-20.7555	-42.8793
15	Africa	Nigeria, Bukuru – Jos metropolis	9.84566	8.87203
16	Asia	Nepal, Kathmandu valley, Pashupatinath temple and Krishna temple	27.7105	85.3488
16	Asia	Nepal, Kathmandu valley, Pashupatinath temple and Krishna temple	27.6736	85.325
17	Europe	Germany, Central	51.5415	9.93759
18	Europe	Egypt,Souhag governorate area	26.56	31.7
19	Europe	Pakistan,Quetta	30.1798	66.975
20	Asia	Nigeria, Umudike, Michael Okpara University of Agriculture	5.47878	7.54227
21	North America	Arkansas, Northwest Arkansas	36.0149	-94.2333
22	Africa	Nigeria,Kaduna State, Kaduna Metropolis	10.5153	7.41829
23	Asia	India,Maharashtra,Marathwada region	17.23	73.2751
24	Africa	NIGERIA, BAUCHI STATE,Muda Lawal	10.3307	9.84103
25	Africa	Ethiopia, Oromiya Regional State, Dello-mena district	6.41158	39.8513
26	North America	Arkansas, Fayetteville	36.0627	-94.1606
27	Africa	Southern Ethiopia, Hawassa, sites: Dato, Chefe-Kotejabesa, and Chefe-Kentira PA’s	7.04773	38.4958
28	Africa	Zambia, Siavonga, Chibombo, and Mpongwe districts	-16.4219	28.3929
28	Africa	Zambia, Chibombo district	-14.6554	28.0889
28	Africa	Zambia, Mpongwe district	-13.589	28.0186
29	Asia	Bangladesh, Dhaka, Bandarban, Mymensingh, and Pabna districts	22.1832	92.2118
29	Asia	Bangladesh, Dhaka, Mymensingh district	24.7317	90.3785
29	Asia	Bangladesh, Dhaka, Pabna district	24.1585	89.4481
30	Africa	Nigeria,Edo State, Local Government Council Areas (LGAs) in Owan West, East, and Akoko-Edo	6.89389	5.93644
31	Asia	Iran, Sistan region	27.4954	60.5797
32	Africa	Ethiopia, Oromiya region,Arsi zone, Digalu and Tijo District	7.76804	39.2539
32	Africa	Ethiopia, Oromiya region,Arsi zone,Tijo District	7.78336	39.1527
33	Africa	Kenya, Mbeere sub-county	-0.680126	37.6481
34	Asia	Kathmandu, Nepal, Budhanilkantha Municipality, Chunikhel	27.7569	85.373
35	Asia	Iran, East Azerbaijan, Tabriz ara	38.0778	46.2876
36	Asia	Bangladesh, Dinajpur district, Sadar Upazila	25.6366	88.6386
37	Africa	Neigeria, South west, Ijebu-Ode, Oke-Aje market	6.82013	3.93007
38	Africa	Kenya, Nairobi County (Embakasi, Kasarani, Westlands) and Kiambu County, Thika Sub-county	-1.31067	36.825
	Africa	Kenya, Kiambu County, Thika Sub-county	-1.03829	37.0792
39	Asia	Srinagar, University of Kashmir	34.128	74.8365
40	Asia	Iran, northeast, Mashhad	36.2972	59.6067
41	Asia	India, Jodhpur, Pipar city	26.388	73.53
42	Africa	Nigeria, south eastern, Umuahia	5.49331	7.41639
43	Asia	Iran, Gilan, Mazandarn and Golestan provinces	37.1172	49.528
43	Asia	Iran, Mazandarn province	36.3994	52.1912
43	Asia	Iran, Golestan province	37.2898	37.2898
44	Africa	Ethiopia,Bahir Dar Town	11.5876	37.3878
45	Africa	Nigeria,Makurdi Township, Makurdi Modern Market, Wadata Market and Wurukum Market	7.72647	8.4985
45	Africa	Nigeria,Makurdi Township, Wadata Market	7.74508	8.51257
45	Africa	Nigeria,Makurdi Township, Wurukum Market	7.724	8.54963
46	Asia	Indonesia, North Surabaya	-7.23111	112.741
47	Asia	Timor Leste, West (Covalima municipality), Central (Manatuto municipality) and Oeste(Lautem municipality) regions	-9.26504	125.259
47	Asia	Timor Leste, Manatuto municipality	-8.74069	125.959
47	Asia	Timor Leste, Lautem municipality	-8.55318	126.997
48	Africa	South Africa, KwaZulu-Natal province, Ozwathini	-29.8567	30.7213
48	Africa	South Africa, KwaZulu-Natal province, Umzinto	-30.3078	30.6644
48	Africa	South Africa, KwaZulu-Natal province, Gingindlovu	-29.0236	31.5798
48	Africa	South Africa, KwaZulu-Natal province, Ozwathini	-29.3936	30.9475
49	Africa	Zambia, Southern Province, Namwala Game Management Area (GMA), Kafue National Park and villages bordering	-15.7641	28.1777
50	Asia	Bangladesh, Mymensingh and Bogora districts	24.746	90.4179
50	Asia	Bangladesh, Bogora district	24.8526	89.373
51	Europe	TURKEY, BURSA PROVINCE	40.0655	29.2321
52	Africa	Nigeria, Nsukka area,Ekpa community market, Nsukka abattoir	6.8523	7.40066
53	Africa	Ethiopia, Eastern, Haromaya district, Haromaya University	9.42301	42.0373
54	Asia	Bangladesh, Chittagong and Greater Sylhet districts	22.515	91.7539
54	Asia	Bangladesh, Greater Sylhet district	24.8049	91.6761
55	Asia	Bangladesh, Greater Sylhet district	24.8049	91.6761
56	Asia	Pakistan, KPK (Khyber Pakhtoon Khwa), Malakand	34.503	71.9046
57	Asia	India, South Gujarat, Navsari district	20.7695	73.135
58	Africa	Ethiopia, east Hararghe	8.88156	42.0782
59	Africa	Nigeria, Northeastern, Gombe	10.3019	11.1452
60	Asia	Pakistan, Khyber Pakhtoon Khwa, Charsadda district	34.2165	71.7148
61	Asia	Nepal, Rupandehi, Suddodhan rural municipality	27.6149	83.3678
62	Asia	Saudi Arabia, Al-Qassim, Cities (Buraydah, Unaizah, Ar Rass, and Al-Bukairiyah)	26.3592	43.9818
62	Asia	Saudi Arabia, Al-Qassim, Unaizah	26.0907	43.9875
62	Asia	Saudi Arabia, Al-Qassim, Ar Rass	25.8517	43.5222
62	Asia	Saudi Arabia, Al-Qassim, Al-Bukairiyah	26.1616	43.6567
63	Asia	Nepal, Kathmandu, Chandragiri Municipality, (Bishnu-Devi, Kanchan-Basti and Balambu)	27.684	85.2606
63	Asia	Nepal, Kathmandu, Chandragiri Municipality, Kanchan-Basti	27.6808	85.2432
63	Asia	Nepal, Kathmandu, Chandragiri Municipality, Balambu	27.6942	85.249
64	Europe	Poland, Masovian voivodeship, Warsaw	52.2297	21.0122
65	Asia	India, Meghalaya, sites (Umiam, Umsawkhwan, Mawphrew, Nalapara, Borkhatsari, Sarikuchi, Umthan and Lalumpam)	25.6768	91.927
65	Asia	India, Meghalaya, Umsawkhwan	25.8572	91.5795
65	Asia	India, Meghalaya, Mawphrew	25.9124	91.9055
65	Asia	India, Meghalaya, Nalapara	25.9205	91.9231
65	Asia	India, Meghalaya, Borkhatsari	25.8857	91.9221
65	Asia	India, Meghalaya, Lalumpam	25.9071	91.9598
66	South America	Mexico,Acatlán de Perez Figueroa, Oaxaca, Tembladeras Vista Hermosa village	18.4303	-96.5086
67	Australia	Australia, Victoria, New South Wales, Queensland	-36.9848	143.391
67	Australia	Australia, New South Wales	-31.2532	146.921
67	Australia	Australia, Queensland	-22.5752	144.085
68	Africa	Lesotho, Mafeteng District, Villages (HaKubutu, HaMatjeka, HaMpalipali and Thabang	-29.7916	27.2767
68	Africa	Lesotho, Mafeteng District, HaMatjeka	-29.7461	27.6086
68	Africa	Lesotho, Mafeteng District, HaMpalipali	-29.7916	27.2342
68	Africa	Lesotho, Mafeteng District, Thabang	-29.7916	27.2767
69	Europe	Egypt, Giza governorate	28.7666	29.2321
70	Asia	Pakistan, Balochistan	28.4907	65.0958
71	Europe	Egypt, Giza governorate	28.7666	29.2321
72	Asia	India, Kashmir	33.2778	75.3412
73	Europe	Sweden, National Veterinary Institute	59.819	17.6568
74	Africa	Saudi Arabia, Medina	24.4672	39.6024
75	Africa	Kenya, Kiambu County, Kabete, and Kikuyu sub-counties, markets (Wanginge, Uthiru, Gitaru)	-1.21961	36.7128
75	Africa	Kenya, Kiambu County, Kabete, and Kikuyu sub-counties, Uthiru	-1.25464	36.7108
75	Africa	Kenya, Kiambu County, Kabete, and Kikuyu sub-counties, Gitaru	-1.23507	36.6768
76	Africa	Vietnam, Mekong Delta region, Dong Thap	10.4741	105.69
77	Africa	Ghana, Ashanti Region, Pankrono-Kumasi	6.75231	-1.58336
78	Africa	Nigeria, Sudan Savannah zone, Kano State	11.7471	8.52471
79	Europe	Egypt, Aswan province	24.0889	32.8998
80	Africa	Ethiopia, Tigray Region, Mekelle Town	13.4963	39.4743
81	Africa	Ethiopia, West Shoa Zone, towns (Ambo, Dire Inchini, and Holeta)	8.95806	37.9321
81	Africa	Ethiopia, West Shoa Zone, Dire Inchini	9.30924	38.3794
81	Africa	Ethiopia, West Shoa Zone, Holeta	9.06199	38.5008
82	Europe	Italy, South Tyrol	46.4983	11.3547
83	Asia	Bangladesh, Narsingdi district, villages (Bawoshia, Nawabpur and Nazarpur)	24.0475	90.8691
83	Asia	Bangladesh, Narsingdi district, Nawabpur	23.7185	90.4116
83	Asia	Bangladesh, Narsingdi district, Nazarpur	23.8746	90.72
84	Africa	Tunisia, Districts (Saliana, Boumerdes, Ghomrassen)	36.0887	9.36453
84	Africa	Tunisia, Boumerdes	35.4481	10.7211
84	Africa	Tunisia, Ghomrassen	33.0642	10.3386
85	Asia	India, Andhra Pradesh, Gannavaram	16.5419	80.805
86	Europe	Germany, Lower saxony	52.6367	9.84508
87	Europe	Poland, West Pomerania province, West Pomeranian University of Technology, Judyma	53.4245	14.5355
88	North America	USA, Texas, Louisiana, Lowa, Oklahoma, South Dakota, North Dakota, Southern Manitoba, Northern Ontario	31.9686	-99.9018
88	North America	USA, Louisiana	30.5191	-91.5209
88	North America	USA, Lowa	41.878	-93.0977
88	North America	USA, Oklahoma	35.0095	-97.0919
88	North America	South Dakota	43.9691	-99.9017
88	North America	North Dakota	47.5483	-101.001
88	North America	Southern Manitoba	51.4235	-98.7895
88	North America	Northern Ontario	45.6388	-79.5853
89	Africa	Ethiopia, Eastern Shewa zone, districts (Ada'a and Adamitulu)	8.62273	39.1265
89	Africa	Ethiopia, Eastern Shewa zone, Adamitulu	7.86481	38.708
90	Africa	South Africa, KwaZulu-Natal province, communities (Maphumulo, Mvoti, Port Shepstone, Shongweni)	-29.0953	30.9669
90	Africa	South Africa, KwaZulu-Natal province, Mvoti	-29.1933	30.8008
90	Africa	South Africa, KwaZulu-Natal province, Port Shepstone	-30.7277	30.4473
90	Africa	South Africa, KwaZulu-Natal province, , Shongweni	-29.8552	30.721
91	Asia	Jordan, Irbid district	32.557	35.8479
92	Africa	Kenya, Yathui, Machakos	-1.43573	37.6174
93	South America	Brazil, States(Minas Gerais, Rio de Janeiro)	-17.9302	-43.7909
93	South America	Brazil, Rio de Janeiro	-22.9068	-43.1729
94	Africa	Zimbabwe, Goromonzi District	-17.855	31.3757
95	Africa	Tanzania, Morogoro, Changa village	-6.97295	37.7852
96	Africa	Ethiopia, Amhara Region, Districts (Kallu,Ambassel, Mecha and Dessie Zuria)	10.9996	39.8325
96	Africa	Ethiopia, Amhara Region,Ambassel	11.7549	39.2393
96	Africa	Ethiopia,Amhara Region,Dessie Zuria	11.1672	39.3337
97	Africa	Botswana, Kgatleng district,Oodi	-24.5709	26.0456
98	Asia	India, Meghalaya	25.467	91.3662
99	North America	United States, Kentukcy	36.6488	87.4603
99	North America	United States, Tennessee	36.8	88.05
100	South America	Mexico, Nuevo Leon	20.3285	-98.7399
101	Europe	Romania, Giurgiu County Stanesti village, Ialomita	44.7143	26.5188
102	Africa	Egypt, Beni-suef	29.0668	31.0998
103	North America	Georgia, Athens, University of Georgia Athens	33.9519	83.3576
103	North America	Georgia, Athens, University of Georgia Athens	33.9519	83.3576
103	North America	Georgia, Athens, University of Georgia Athens	33.9519	83.3576
104	North America	Tennessee, Shelby County, Shelby Forest Wildlife	35.3472	89.956
105	North America	United States, Florida	26.9709	81.1006
106	North America	Georgia, Athens, University of Georgia Athens	33.9519	83.3576
106	North America	Georgia, Athens, University of Georgia Athens	33.9519	83.3576
107	Africa	Egypt, Mahalla AlKobra, Gharbia Governorate	30.9697	31.1681
108	Asia	Saudi Arabia, Al-Qassim region, Riyadh	26.2078	43.4837
109	Africa	Egypt, Nile Delta governorates, Dakahlia	31.2086	31.5855
110	Europe	Turkey, Van province	38.4949	43.372
110	Europe	Turkey, Van province	38.4949	43.372
111	Asia	Pakistan, Punjab	31.1704	72.7097
111	Asia	Pakistan, Punjab	31.1704	72.7097
112	Asia	Pakistan, Nowshera	34.016	71.9903
112	Asia	Pakistan, Nowshera	34.016	71.9903
113	Asia	Tiawan,National Pingtung University of Science and Technology	22.6433	120.61
113	Asia	Tiawan,National Pingtung University of Science and Technology	22.6433	120.61
114	Asia	Iran, Zabol	31.0302	61.4901
114	Asia	Iran, Zabol	31.0302	61.4901
115	Asia	Pakistan, Malakand	34.6087	71.9562
116	Africa	Nigeria, Nasarawa State, Keffi Central Market	34.6087	71.9562
117	Asia	Shrilanka, Colombo, Nawala	6.89642	79.8885
117	Asia	Shrilanka, Colombo, Nawala	6.89642	79.8885
118	Africa	Libya, Misurata region	31.3478	14.4723
118	Africa	Libya, Misurata region	31.3478	14.4723
118	Africa	Libya, Misurata region	31.3478	14.4723
118	Africa	Libya, Misurata region	31.3478	14.4723
119	Europe	Ukraine, Bessarabia	50.5071	30.5669
119	Europe	Ukraine, Bessarabia	50.5071	30.5669
119	Europe	Ukraine, Bessarabia	50.5071	30.5669
119	Europe	Ukraine, Bessarabia	50.5071	30.5669
120	Asia	Pahartali Zonal Poultry Farm, Bangladesh	22.3658	91.7782
120	Asia	Pahartali Zonal Poultry Farm, Bangladesh	22.3658	91.7782
120	Asia	Pahartali Zonal Poultry Farm, Bangladesh	22.3658	91.7782
120	Asia	Pahartali Zonal Poultry Farm, Bangladesh	22.3658	91.7782
121	Africa	Mogadishu, Somalia	2.03721	45.3379
122	Asia	Mymensingh, Bangladesh	24.746	90.4179
123	Africa	Minoufiya Governorate, Egypt	30.5972	30.9876
124	Asia	Iraq, Kerbala	32.6027	44.0197
124	Asia	Iraq, Kerbala	32.6027	44.0197
125	Africa	Al-Bayda, Libya	32.7595	21.7503
125	Africa	Al-Bayda, Libya	32.7595	21.7503
126	Africa	South Gondar zone, Ethiopia	11.7746	38.1477
126	Africa	South Gondar zone, Ethiopia	11.7746	38.1477
127	Africa	Ambo, Ethiopia	8.98207	37.8582
127	Africa	Ambo, Ethiopia	8.98207	37.8582
128	Africa	Bishoftu, Ethiopia	8.74815	38.9768
128	Africa	Bishoftu, Ethiopia	8.74815	38.9768
129	Asia	Guilan province, Iran	37.1172	49.528
129	Asia	Guilan province, Iran	37.1172	49.528
130	Asia	Dolakha, Nepal	27.6275	86.226
130	Africa	Borno State, Nigeria	27.6275	86.226
130	Africa	Borno State, Nigeria	27.6275	86.226
131	Asia	Visakhapatnam district, Andhra Pradesh, India	17.6974	83.299
131	Asia	Visakhapatnam district, Andhra Pradesh, India	17.6974	83.299
132	Asia	Universitas Gadjah Mada, Yogyakarta, Indonesia	-7.77086	110.378
132	Asia	Universitas Gadjah Mada, Yogyakarta, Indonesia	-7.77086	110.378
133	Africa	M’passa departments, Haut-Ogooué province, Gabon	-1.70447	13.6363
133	Africa	M’passa departments, Haut-Ogooué province, Gabon	-1.70447	13.6363
134	Africa	Aluu and Choba communities, Rivers State, Nigeria	4.91018	6.92156
134	Africa	Aluu and Choba communities, Rivers State, Nigeria	4.91018	6.92156
135	Asia	University of Kashmir, Kashmir, India	34.128	74.8365
136	Asia	Dhanamanjuri University, India	24.8212	93.9414
136	Asia	Dhanamanjuri University, India	24.8212	93.9414
137	Africa	Kuje Area Council slaughter slab, Federal Capital Territory (FCT) Abuja, Nigeria	9.05991	7.42406
137	Africa	Kuje Area Council slaughter slab, Federal Capital Territory (FCT) Abuja, Nigeria	9.05991	7.42406
138	Asia	Sulaimani city, Iraq	35.5558	45.4351
139	Asia	Payakumbuh City, Indonesia	-0.224655	100.632
139	Asia	Payakumbuh City, Indonesia	-0.224655	100.632
140	Africa	University of Gondar, Gondar, Ethiopia	12.5894	37.4442
141	Asia	Gazipur Agricultural University, Gazipur, Bangladesh	24.036	90.3963
142	Asia	Thi-Qar, Iraq	31.1042	46.3625
142	Asia	Thi-Qar, Iraq	31.1042	46.3625
143	Europe	Faculty of Veterinary Medicine, Wrocław, Poland	51.1123	17.0647
144	Africa	Tunisia	33.8869	9.53749
144	Africa	Tunisia	33.8869	9.53749
145	Africa	Ambo, Ethiopia	8.98207	37.8582
145	Africa	Ambo, Ethiopia	8.98207	37.8582
146	Africa	Uyo, Akwa Ibom State, Nigeria	5.03774	7.91279
146	Africa	Uyo, Akwa Ibom State, Nigeria	5.03774	7.91279
147	Asia	Battambang, Cambodia	13.0957	103.202
147	Asia	Battambang, Cambodia	13.0957	103.202
148	Asia	Kamphaeng Saen, Kamphaeng Saen Campus, Thailand	14.0201	99.9923
148	Asia	Kamphaeng Saen, Kamphaeng Saen Campus, Thailand	14.0201	99.9923
149	Africa	OLAMS poultry laboratory, Barnawa, Kaduna	10.2282	7.35712
149	Africa	OLAMS poultry laboratory, Barnawa, Kaduna	10.2282	7.35712
150	Asia	Zabol, Iran	31.0302	61.4901
150	Asia	Zabol, Iran	31.0302	61.4901
151	Africa	Zanzibar, Tanzania	-6.1624	39.2184
151	Africa	Zanzibar, Tanzania	-6.1624	39.2184
