# Supplementary material for: Species Diversity and Geographical Distribution of Poultry Ascaridids: A Scoping Review
Source: J Parasitol Res. 2026 May 15;2026:2396097. doi: 10.1155/japr/2396097 (PMC13179451; doi:10.1155/japr/2396097)
Supplement: Supplementary file 3 — Supporting Information 3 Table S3: Prevalence of Ascaridids’ infections with respect to hosts (i.e., poultry species) and rearing practices. [file JAPR-2026-2396097-s001.xlsx]

## Sheet: Supp_Tab3
Supplelmentary Table 3 Prevalence of Ascaridids' infections with respect to hosts (i.e., poultry species) and rearing practices
Article Code	Host species	Scientific Name	Sample Size	Rearing Practices	Prevalence (Percentage)											References
					A. galli	A.columbae	A.compar	A. dissimilis	A. numidae	A. styphlocerca	H.gallinarum	H.isolonche	H.dispar	H. beramporia	H. brevispiculum
1	Chicken		86	Free ranged	37.21						20.93					(Anane 2021)
2	Chicken		600	Free ranged	30.3						76.35	11.85	16			(Permin et al. 1997)
3	Chicken	Gallus domesticus	535	Backyard	26.8						39.6					(Montes-Vergara et al. 2021)
3	Ducks	Anas platyrhychos domesticus	179	Backyard	36.2						28.4					(Montes-Vergara et al. 2021)
3	Turkey	Meleagris gallopavo	146	Backyard	10.2						68.6					(Montes-Vergara et al. 2021)
4	Chicken		356	NA	40						77					(Norton 1964)
5	Chicken		100	Sluaghter	29.2						0					(Ombugadu et al. 2021)
6	Chicken		315	Backyard	28.89						7.93					(Sahu and Sinha 2016)
7	Chicken (Broiler)		364	Backyard	44						29.1					(Ssenyonga 1982)
7	Chicken (Broiler)		200	Intensive	8						10					(Ssenyonga 1982)
7	Chicken (Local)		220	Free ranged	32.7						83.6					(Ssenyonga 1982)
8	Chicken (Broiler)		200	Intensive	0						0					(Kose 2009)
8	Chicken (Layer)		200	Caged system	0						0					(Kose 2009)
8	Chicken (Local)		100	Free ranged	17.5						30.5					(Kose 2009)
9	Pigeons (Domestic)		160	Free ranged	15.62						0					(Faraj and Al-Amery 2020)
10	Chicken		360	NA	19.2						23.6					(Efremova and Zubareva 2019)
11	Chicken (Local and Exotic)	Gallus domesticus	800	NA	14.6						9.8					(Lawal et al. 2023)
12	Chicken (Local)		140	NA	36.1						12.6					(Jegede et al. 2015)
12	Chicken (Exotic)		140	NA	36.1						12.6					(Jegede et al. 2015)
13	Chicken (Local)		260	Backyard	39.23						39.62					(Molla et al. 2020)
14	Chicken	Gallus gallus	191	Free ranged	28.64						60.19					(Caixeta'Valadão et al. 2021)
15	Turkey	Meleagris gallopavo	400	Semi-intensive	26.75						5.25					(Dauda et al. 2016)
16	Pigeons (Feral)		120	Free ranged	27.5						19.17					(Jha 2017)
17	Chicken (Layer)		740	Free ranged	88						98					(Kaufmann et al. 2011)
18	Chicken	Gallus gallus domesticus	135	Free ranged	50.8						56.14					(Abdel Aziz 2016)
19	Chicken		120	Free ranged	10						0					(AHMED et al. 2013)
20	Ducks		110	NA	36.8						5.2					(Onyeabor and Onunkwo 2023)
21	Chicken (Broiler)		3542	Intensive	20.6						4.7					(Wilson et al. 1994)
22	Turkey	Meleagris gallopavo	196	Free ranged	26						1					(Udoh et al. 2014)
23	Chicken (Local)		345	Free ranged	36.24						0					(Naphade and Chaudhari 2013)
24	Chicken		200	NA						4.5	18					(Yoriyo et al. 2008)
25	Chicken		144	Free ranged	35.4						37.5					(Abdo et al. 2022)
26	Chicken (Broiler)		281	NA	63						96					(Yazwinski et al. 2013)
27	Chicken		482	Free ranged	45.9						51.6					(Mekibib et al. 2014)
28	Chicken		96	Free ranged	40.6						53.1					(Chilinda et al. 2020)
29	Chicken		108	Backyard	43.51						28.7					(Abdullah et al. 2021)
30	Chicken	Gallus gallus domesticus	193	Free ranged	5.69						24.35					(Edosomwan and Igetei 2018)
30	Ducks	Anas sparsa	2	Free ranged	0						0					(Edosomwan and Igetei 2018)
30	Pigeon	Columbia livia	5	Free ranged	20						10					(Edosomwan and Igetei 2018)
31	Chicken		59	Backyard	15.21						23.72					(Radfar et al. 2012)
32	Chicken	Gallus gallus domesticus	384	Free ranged	38.37						33.43					(Nekemte 2017)
33	Chicken (Local)		48	NA	0						10.41	66.65				(Chege et al. 2015)
34	Pheasant (Domestic)		200	NA	11						7					(Karki 2023)
35	Chicken (Local)		120	NA	60.83											(Mirhadi et al. 2011)
36	Chicken		507	Backyard	84.22											(Diner et al. 2015)
37	Chicken (Layer)		55	Caged system	65.38						19.23					(Adebambo et al. 2017)
37	Chicken (Broiler)		20	Intensive	65.38						19.23					(Adebambo et al. 2017)
37	Chicken (Cockerels)		15	Semi-intensive	65.38						19.23					(Adebambo et al. 2017)
38	Ducks		145	Free ranged	14.44						15.2	3.5				(Waruiru et al. 2018)
39	Chicken	Gallus gallus domesticus	300	Free ranged	33.3		35				70					(Tanveer et al. 2015)
40	Chicken		100	Free ranged	29						23					(Ebrahimi et al. 2014)
41	Chicken	Gallus domesticus	120	NA	30.83						13.33					(Singh and Nama 2018)
42	Chicken (Local)		314	Extensive (Free ranged)	21.7						15.7					(Ngongeh et al. 2012)
42	Chicken (Exotic)		218	Intensive	21.7						15.7					(Ngongeh et al. 2012)
43	Turkey		45	NA	22.6						48.68					(Youssefi et al. 2018)
44	Chicken (Local)		195	Free ranged	41.6						37.6					(Belete and Addis 2015)
44	Chicken (Exotic)		189	Intensive	20.9						17.1					(Belete and Addis 2015)
45	Chicken (Local)		200	NA	55						47					(Ogbaje et al. 2012)
45	Chicken (Broiler)		140	NA	35.7						25					(Ogbaje et al. 2012)
45	Chicken (Layer)		100	NA	2						7					(Ogbaje et al. 2012)
46	Pigeons (Domestic)	Columbia livia domestica	70	NA	25.7						1.4					(Hanny et al. 2023)
47	Chicken (Local)		96	Free ranged	5.9											(Amaral and da Costa João 2016)
48	Chicken		42	Free ranged	33.3						57.1			9.5		(Mlondo et al. 2022)
49	Guinea Fowl (Domestic)	Numida meleagris	148	NA	64.9						2					(Nalubamba et al. 2015)
49	Guinea Fowl (Wild)		50	NA	38						20					(Nalubamba et al. 2015)
50	Chicken	Gallus gallus domesticus	995	Backyard	44.82						58.29					(Samad and Rahman 1985)
51	Pigeons ( Domestic)	Columba livia	100	NA		42										(Senlik et al. 2005)
52	Chicken (Broiler)		177	Semi-intensive	14.1						0.6					(Ngongeh et al. 2014)
52	Chicken (Layer)		128	Free ranged	34.4						0					(Ngongeh et al. 2014)
53	Chicken		58	Cage	8											(Mekuria and Bayessa 2017)
53	Chicken		134	Deep litter	29						11					(Mekuria and Bayessa 2017)
53	Chicken		192	Backyard	73						22					(Mekuria and Bayessa 2017)
55	Duck (Domestic)	Anas platyrhynchos	275	NA	14						4					(Hoque et al. 2014)
55	Muscovy duck	Cairina moschata	19	NA	11											(Hoque et al. 2014)
55	Goose	Anser anser domesticus	15	NA	20											(Hoque et al. 2014)
55	Pigeons	Columba livia	51	NA	16						2					(Hoque et al. 2014)
56	Chicken (Local)		100	Free ranged	45.9						22.9					(Khan et al.2021)
56	Chicken (Broiler)		150	Intensive	0						0					(Khan et al.2021)
57	Chicken		461	Backyard	36.84											(Solanki et al. 2015)
57	Chicken		345	Deep litter	28.86											(Solanki et al. 2015)
57	Chicken		256	Caged system	21.42											(Solanki et al. 2015)
58	Chicken (Local)		254	Extensive (Free ranged)	62.6											(Wondimu et al. 2019)
58	Chicken ( local)		70	Semi-intensive	12.9											(Wondimu et al. 2019)
58	Chicken (Exotic)		126	Intensive	13.5											(Wondimu et al. 2019)
59	Chicken		600	Free ranged	56.7				38		17.2					(Jajere et al. 2018)
60	Chicken (Local)		36	Backyard	27.7						38.89					(Khan et al. 2016)
61	Chicken (Local)	Gallus gallus domesticus	100	Semi-intensive	35						12					(Khadka 2019)
61	Chicken (Crossed)	Gallus gallus domesticus	50	Semi-intensive	24						20					(Khadka 2019)
62	Pigeons (Domestic)	Columba livia domestica	354	NA		13.3										(Aldamigh et al. 2023)
63	Duck (Domestic)	Anas platyrhynchos	120	NA	21.67						15					(Shrestha et al. 2020)
64	Pigeons		324	NA	13.58											(Bartosik et al. 2020)
65	Chicken		1775	Backyard	21.22						14.09					(Das et al. 2020)
66	Chicken		270	Backyard	62.7						30.2					(Cervantes-Rivera et al. 2016)
67	Chicken (Layer)		407	Cage-free	82						87					(Shifaw et al. 2023)
68	Chicken		462	Free ranged	10.4						5					(Makalo et al. 2022)
69	Pigeons		240	NA		83.3					18.7					(Salem, Salaeh, et al. 2022)
70	Migratory Quail	Coturnix japonica	230	Migratory	52.17											(Jan et al. 2022)
71	Pigeons (Domestic)		160	NA		63.1										(Salem, Khattab, et al. 2022)
72	Chicken (Local)		400	Backyard	34.25						22.5					(Ara et al. 2021)
73	Chicken (Layer)		134	Intensive	64						8.3					(Tarbiat et al. 2021)
74	Pigeons		28	NA	3.57											(Ali et al. 2020)
75	Chicken		30	NA	46.7						60					(Wamboi et al. 2020)
76	Chicken		210	Intensive	32.85						42.8					(Van et al. 2020)
77	Chicken (Local)		100	NA	14						7.5					(Asumang et al. 2019)
77	Chicken (Exotic)		100	NA	18.5						11.5					(Asumang et al. 2019)
78	Pigeons (Domestic)	Columba livia domestica	144	NA		6.25										(Mohammed et al. 2019)
79	Chicken		156	NA	8.97						15.38					(El-Dakhly et al. 2019)
79	Pigeon		120	NA		9.16										(El-Dakhly et al. 2019)
80	Chicken (Exotic)		125	Intensive	49.6						51.2					(Berhe et al. 2019)
80	Chicken (Crossed)		130	Semi-intensive	71.5						72.3					(Berhe et al. 2019)
80	Chicken (Local)		155	Backyard	76.1						76.1					(Berhe et al. 2019)
81	Chicken		252	Backyard	69.8						13.5					(Sarba et al. 2019)
82	Chicken (Layer)		280	Free ranged	63.6						95.7					(Wuthijaree et al. 2017)
83	Chicken		150	Free ranged	78						73					(Ferdushy et al. 2016)
84	Chicken (Local)	Gallus domesticus	30	Free ranged	53.33						100					(Ben Slimane 2016)
85	Chicken (Local)		492	NA	24.11						5.7					(Sreedevi et al. 2016)
86	Chicken (Layer)		460	Free ranged	96.2						98.5					(Wongrak et al. 2015)
87	Chicken		104	Free ranged	9.6						5.7					(Tomza-Marciniak et al. 2014)
88	Geese		27	Free ranged									47			(Shutler et al. 2012)
89	Chicken		124	Free ranged	32						37.9	8.9	6.5			(Hussen et al. 2012)
90	Chicken		79	Free ranged	33						87.2					(Mukaratirwa and Khumalo 2010)
91	Chicken (Local)		208	Free ranged	34.13						33					(Abdelqader et al. 2008)
92	Chicken (Local)		360	Free ranged	33.3						22.8					(Mungube et al. 2008)
93	Turkey	Meleagris gallopavo	40	Backyard	70											(Brener et al. 2006)
94	Chicken		100	Backyard	36						63					(Permin et al. 2002)
95	Chicken		100	Free ranged	49						86.5	1			12	(Magwisha et al. 2002)
96	Chicken		267	Free ranged	35.58						17.28					(Eshetu et al. 2001)
97	Chicken		13	Free ranged	84.6						84.6					(Mushi et al. 2000)
98	Chicken		532	Free ranged	60.5						40.9					(Yadav and Tandon 1991)
99	Turkey	Meleagris gallopavo	20	Semi-intensive				50								(Castle and Christensen, 1984)
99	Turkey		39	Semi-intensive				72								(Castle and Christensen, 1984)
100	Turkey		28	Semi-intensive				39.22								(Peña et al., 2009)
101	Turkey		130	Semi-intensive				26								(Băcescu et al., 2011)
102	Turkey	Meleagris gallopavo silvestris	100	Wild-captured				6								(Mohamed El-Dakhly et al., 2016)
103	Turkey	Meleagris gallopavo silvestris	390	Wild-captured				66.2								(Maxfield et al., 1963)
103	Turkey		76	Semi-intensive				53.9								(Maxfield et al., 1963)
103	Turkey		68	Semi-intensive				35.3								(Maxfield et al., 1963)
104	Turkey	Meleagris gallopavo silvestris	34	Wild-captured				52.94								(Newsome et al., 1981)
105	Turkey		220	Semi-intensive				25								(Forrester, 1975)
106	Turkey	Meleagris gallopavo silvestris	250	Wild-captured				94.8								(Prestwood et al., 1975)
106	Turkey	Meleagris gallopavo silvestris	175	Wild-captured				94.8								(Prestwood et al., 1975)
107	Pigeons	Columbia livia domestica	130	Intensive		20.7										(Amer et al., 2024)
108	Pigeons	Columbia livia domestica	354	Intensive		13.3										(Bora et al., 2024)
109	Pigeons	Columbia livia domestica	782	Intensive		10.87										(Saleh et al., 2025)
110	Pigeons	Columbia livia domestica	240	Intensive		9.17										(Denizhan & Karakuş, 2024)
110	Pigeons	Columbia livia domestica	240	Intensive							4.6					(Denizhan & Karakuş, 2024)
111	Pigeons	Columbia livia	120	NA		5.83										(Tayyub et al., 2025)
111	Pigeons	Columbia livia	120	NA							5.83					(Tayyub et al., 2025)
112	Pigeons	Columbia livia domestica	61	Intensive		8.06										(Bibi et al., 2025)
112	Pigeons	Columbia livia domestica	61	Intensive	6.45											(Bibi et al., 2025)
113	Pigeons	Columbia livia	301	NA	22.3											(Yu et al., 2024a)
113	Pigeons	Columbia livia	301	NA							2					(Yu et al., 2024a)
114	Pigeon		220	Intensive		7.27										(Mohebati et al., 2024)
114	Pigeon		220	Intensive							0.9					(Mohebati et al., 2024)
115	Pigeons	Columbia livia domestica	71	Intensive		1.4										(Khan et al., 2025)
116	Pigeon	Columbia livia domestica	60	Intensive		20										(Abubakar & Muhammad, 2024)
117	Pigeons	Columbia livia	60	Intensive	33.3											(Fernando et al., 2025)
117	Pigeons	Columbia livia	60	Intensive							25					(Fernando et al., 2025)
118	Pigeon		38	Intensive	0											(Ka et al., 2024)
118	Pigeon		38	Intensive							15.4					(Ka et al., 2024)
118	Chicken		100	Intensive	22.1											(Ka et al., 2024)
118	Chicken		100	Intensive							18.2					(Ka et al., 2024)
119	Turkey		925	Intensive				6.48								(Bogach et al., 2024)
119	Turkey		925	Intensive							13.95					(Bogach et al., 2024)
119	Turkey		944	Intensive				1.8								(Bogach et al., 2024)
119	Turkey		944	Intensive							12.7					(Bogach et al., 2024)
120	Chicken		100	Intensive	27											(Pervin Heema et al., 2025)
120	Chicken		100	Intensive							17					(Pervin Heema et al., 2025)
120	Chicken		100	Free ranged	14											(Pervin Heema et al., 2025)
120	Chicken		100	Free ranged							4					(Pervin Heema et al., 2025)
121	Chicken		384	Intensive	24											(Nageye et al., 2025)
122	Chicken		390	Intensive	45.6											(Ritu et al., 2024)
123	Chicken		570	Intensive	38											(AbouLaila et al., 2025)
124	Chicken		100	Intensive	27.3											(Aljoboury et al., 2025)
124	Chicken		100	Intensive							9.1					(Aljoboury et al., 2025)
125	Chicken		50	Intensive	24											(Abdalsalam et al., 2026)
125	Chicken		50	Intensive							14					(Abdalsalam et al., 2026)
126	Chicken		418	Intensive	20.8											(Kassaw et al., 2025)
126	Chicken		418	Intensive							12.4					(Kassaw et al., 2025)
127	Chicken		70	Intensive	57.1											(Abebe et al., 2025)
127	Chicken		70	Intensive							2.9					(Abebe et al., 2025)
128	Chicken		60	Intensive	18.3											(Tefera & Wasiyhun, 2025)
128	Chicken		60	Intensive							5					(Tefera & Wasiyhun, 2025)
129	Chicken		148	Intensive	16.89											(Vafae Eslahi et al., 2024)
129	Chicken		148	Intensive							4.72					(Vafae Eslahi et al., 2024)
130	Chicken		34	Intensive	5.8											(Dhakal et al., 2024)
130	Turkeys	Meleagris gallopavo	650	Intensive	17.7											(Rabana Lawal et al., 2024)
130	Turkeys	Meleagris gallopavo	650	Intensive							13.1					(Rabana Lawal et al., 2024)
131	Chicken	Gallus gallus domesticus	300	Intensive	45.33											(Mathews et al., 2024)
131	Chicken	Gallus gallus domesticus	300	Intensive							59.33					(Mathews et al., 2024)
132	Ducks	Anas platyrhynchos javanicus	201	NA	2.91											(Anggrahini et al., 2025)
132	Ducks	Anas platyrhynchos javanicus	201	NA							1.94					(Anggrahini et al., 2025)
133	Chicken	Gallus gallus domesticus	402	Intensive	3.7											(Makouloutou-Nzassi et al., 2024)
133	Chicken	Gallus gallus domesticus	402	Intensive							16.9					(Makouloutou-Nzassi et al., 2024)
134	Chicken		300	Intensive	25.67											(Rigneault et al., 2025)
134	Chicken		300	Intensive							14.33					(Rigneault et al., 2025)
135	Chicken		400	Intensive							22.5					(Ara et al., 2024)
136	Chicken		87	Free ranged	45											(Elangbam et al., 2024)
136	Chicken		87	Free ranged							11.67					(Elangbam et al., 2024)
137	Chicken		150	NA	15.4											(Jegede et al., 2024)
137	Chicken		150	NA							6.7					(Jegede et al., 2024)
138	Chicken		140	Free ranged							36.43					(Abdullah, 2025)
139	Chicken		50	Free ranged	14											(Ilahi et al., 2024)
139	Chicken		50	Free ranged	14											(Ilahi et al., 2024)
140	Chicken		380	Intensive	41.07											(Berihun et al., 2026)
141	Chicken		237	Free ranged	40.51											(Khatun et al., 2025)
142	Chicken		60	Intensive	28.85											(Abbas et al., 2024)
142	Chicken		60	Intensive							21.15					(Abbas et al., 2024)
143			194	Intensive									73.71			(Bobrek, 2026)
144	Chicken		494	Intensive	21.25											(Kaboudi et al., 2024)
144	Chicken		494	Intensive							12.35					(Kaboudi et al., 2024)
145	Chicken		70	Intensive	57.1											(Temesgen et al., 2024)
145	Chicken		70	Intensive							2.9					(Temesgen et al., 2024)
146	Chicken		150	Intensive	42.67											(Oriaku et al., 2024)
146	Chicken		150	Intensive							42.67					(Oriaku et al., 2024)
147	Chicken		94	NA	17.02											(Pisith & Mardy, 2024)
147	Chicken		94	NA							3.19					(Pisith & Mardy, 2024)
148	Chicken		229	Free ranged	14.8											(Wuthijaree et al., 2024)
148	Chicken		229	Free ranged							70.3					(Wuthijaree et al., 2024)
149	Chicken		250	Free ranged	22											(Yu et al., 2024b)
149	Chicken		250	Free ranged							10.4					(Yu et al., 2024b)
150	Chicken		160	Free ranged	10											(Sadeghi et al., 2024)
150	Chicken		160	Free ranged	3.12											(Sadeghi et al., 2024)
151	Chicken		90	Free ranged	7.8											(Abdalla et al., 2026)
151	Chicken		90	Free ranged							1.1					(Abdalla et al., 2026)
